# Supplementary material for: Exploring specific prognostic biomarkers in triple-negative breast cancer
Source: Cell Death Dis. 2019 Oct 24;10(11):807. doi: 10.1038/s41419-019-2043-x (PMC6813359; doi:10.1038/s41419-019-2043-x)
Supplement: Supplementary file 6 — Table S1 [file 41419_2019_2043_MOESM6_ESM.xlsx]

## Sheet: TNBC_green_geneModuleMembership
Information of genes in green module
gene_ID	name	miRNA	MM	GS	description
ENSG00000054598	FOXC1	miR-9-3p	0.822601	0.453032	forkhead box C1
ENSG00000119866	BCL11A	miR-9-3p	0.703821	0.436045	B cell CLL/lymphoma 11A
ENSG00000148468	FAM171A1	miR-9-3p	0.853382	0.429475	family with sequence similarity 171 member A1
ENSG00000182175	RGMA	miR-135b-3p	0.815106	0.413516	repulsive guidance molecule BMP co-receptor a
ENSG00000120254	MTHFD1L	miR-9-3p/miR-135b-3p	0.679625	0.402961	methylenetetrahydrofolate dehydrogenase (NADP+ dependent) 1 like
ENSG00000105926	MPP6	miR-9-3p	0.7028	0.391693	membrane palmitoylated protein 6
ENSG00000183943	PRKX	miR-9-3p	0.715766	0.388324	protein kinase X-linked
ENSG00000134755	DSC2	miR-9-3p	0.700324	0.384718	desmocollin 2
ENSG00000164626	KCNK5	miR-9-3p	0.588377	0.378984	potassium two pore domain channel subfamily K member 5
ENSG00000133069	TMCC2	miR-135b-3p	0.615575	0.377271	transmembrane and coiled-coil domain family 2
ENSG00000136928	GABBR2	miR-9-3p/miR-135b-3p	0.569151	0.374123	gamma-aminobutyric acid type B receptor subunit 2
ENSG00000094755	GABRP	miR-9-3p	0.747627	0.373424	gamma-aminobutyric acid type A receptor pi subunit
ENSG00000165138	ANKS6	miR-9-3p	0.594564	0.371958	ankyrin repeat and sterile alpha motif domain containing 6
ENSG00000146281	PM20D2	miR-135b-3p	0.648556	0.370683	peptidase M20 domain containing 2
ENSG00000175697	GPR156	miR-135b-3p	0.625765	0.369994	G protein-coupled receptor 156
ENSG00000141639	MAPK4	miR-135b-3p	0.679946	0.366613	mitogen-activated protein kinase 4
ENSG00000071051	NCK2	miR-9-3p	0.697261	0.365128	NCK adaptor protein 2
ENSG00000073464	CLCN4	miR-9-3p	0.812604	0.359333	chloride voltage-gated channel 4
ENSG00000154655	L3MBTL4	miR-9-3p	0.719852	0.359108	L3MBTL4, histone methyl-lysine binding protein
ENSG00000148143	ZNF462	miR-135b-3p	0.700912	0.357774	zinc finger protein 462
ENSG00000104332	SFRP1	miR-9-3p	0.811552	0.357704	secreted frizzled related protein 1
ENSG00000007062	PROM1	miR-9-3p	0.645987	0.35582	prominin 1
ENSG00000153551	CMTM7	miR-9-3p	0.594663	0.353622	CKLF like MARVEL transmembrane domain containing 7
ENSG00000112394	SLC16A10	miR-9-3p	0.510893	0.351849	solute carrier family 16 member 10
ENSG00000065882	TBC1D1	miR-9-3p	0.568104	0.350578	TBC1 domain family member 1
ENSG00000197329	PELI1	miR-135b-5p	0.773628	0.346675	pellino E3 ubiquitin protein ligase 1
ENSG00000101871	MID1	miR-9-3p	0.803419	0.34329	midline 1
ENSG00000152977	ZIC1	miR-9-3p	0.506541	0.342917	Zic family member 1
ENSG00000124134	KCNS1	miR-9-3p/miR-135b-3p	0.669682	0.341788	potassium voltage-gated channel modifier subfamily S member 1
ENSG00000034053	APBA2	miR-9-3p	0.538603	0.341472	amyloid beta precursor protein binding family A member 2
ENSG00000158186	MRAS	miR-135b-3p/miR-135b-5p	0.825955	0.340195	muscle RAS oncogene homolog
ENSG00000179869	ABCA13	miR-9-3p	0.587782	0.338384	ATP binding cassette subfamily A member 13
ENSG00000046653	GPM6B	miR-9-3p/miR-135b-5p	0.809465	0.337159	glycoprotein M6B
ENSG00000143013	LMO4	miR-9-3p/miR-135b-3p	0.597166	0.330794	LIM domain only 4
ENSG00000176678	FOXL1	miR-9-3p	0.598847	0.325789	forkhead box L1
ENSG00000165325	DEUP1	miR-9-3p	0.589967	0.324424	deuterosome assembly protein 1
ENSG00000183831	ANKRD45	miR-9-3p	0.603803	0.323858	ankyrin repeat domain 45
ENSG00000198732	SMOC1	miR-9-3p	0.553743	0.322749	SPARC related modular calcium binding 1
ENSG00000109654	TRIM2	miR-9-3p	0.687814	0.321946	tripartite motif containing 2
ENSG00000160191	PDE9A	miR-135b-3p	0.592059	0.321769	phosphodiesterase 9A
ENSG00000147862	NFIB	miR-9-3p	0.676544	0.318527	nuclear factor I B
ENSG00000163235	TGFA	miR-9-3p	0.574116	0.316171	transforming growth factor alpha
ENSG00000064225	ST3GAL6	miR-135b-3p	0.674741	0.316089	ST3 beta-galactoside alpha-2,3-sialyltransferase 6
ENSG00000268104	SLC6A14	miR-9-3p	0.709602	0.314829	solute carrier family 6 member 14
ENSG00000133048	CHI3L1	miR-135b-3p	0.623222	0.314747	chitinase 3 like 1
ENSG00000187957	DNER	miR-9-3p	0.563227	0.313933	delta/notch like EGF repeat containing
ENSG00000146072	TNFRSF21	miR-9-3p	0.613768	0.312848	TNF receptor superfamily member 21
ENSG00000102554	KLF5	miR-9-3p	0.641222	0.312776	Kruppel like factor 5
ENSG00000099256	PRTFDC1	miR-135b-3p	0.622051	0.312318	phosphoribosyl transferase domain containing 1
ENSG00000147454	SLC25A37	miR-9-3p	0.646055	0.311793	solute carrier family 25 member 37
ENSG00000163032	VSNL1	miR-135b-3p	0.692768	0.307738	visinin like 1
ENSG00000105810	CDK6	miR-9-3p/miR-135b-3p	0.726042	0.307229	cyclin dependent kinase 6
ENSG00000149970	CNKSR2	miR-9-3p	0.728321	0.305968	connector enhancer of kinase suppressor of Ras 2
ENSG00000173320	STOX2	miR-9-3p	0.71763	0.305814	storkhead box 2
ENSG00000186684	CYP27C1	miR-9-3p	0.661375	0.305364	cytochrome P450 family 27 subfamily C member 1
ENSG00000149573	MPZL2	miR-9-3p	0.659548	0.304274	myelin protein zero like 2
ENSG00000136099	PCDH8	miR-9-3p	0.47587	0.303782	protocadherin 8
ENSG00000134744	TUT4	miR-135b-3p	0.581455	0.30222	terminal uridylyl transferase 4
ENSG00000176014	TUBB6	miR-9-3p/miR-135b-3p	0.603928	0.301396	tubulin beta 6 class V
ENSG00000146648	EGFR	miR-9-3p/miR-135b-3p	0.865092	0.301303	epidermal growth factor receptor
ENSG00000071991	CDH19	miR-9-3p	0.578634	0.30069	cadherin 19
ENSG00000136002	ARHGEF4	miR-135b-5p	0.731222	0.300446	Rho guanine nucleotide exchange factor 4
ENSG00000111846	GCNT2	miR-9-3p/miR-135b-5p	0.517516	0.300064	glucosaminyl (N-acetyl) transferase 2 (I blood group)
ENSG00000182580	EPHB3	miR-135b-3p	0.444037	0.299446	EPH receptor B3
ENSG00000134874	DZIP1	miR-9-3p	0.78815	0.299273	DAZ interacting zinc finger protein 1
ENSG00000025039	RRAGD	miR-9-3p/miR-135b-3p	0.539418	0.298622	Ras related GTP binding D
ENSG00000167191	GPRC5B	miR-9-3p	0.641821	0.298488	G protein-coupled receptor class C group 5 member B
ENSG00000168453	HR	miR-135b-3p	0.466874	0.296438	HR, lysine demethylase and nuclear receptor corepressor
ENSG00000147036	LANCL3	miR-9-3p/miR-135b-3p/miR-135b-5p	0.709042	0.296077	LanC like 3
ENSG00000184454	NCMAP	miR-135b-5p	0.595167	0.295225	non-compact myelin associated protein
ENSG00000163293	NIPAL1	miR-9-3p	0.511645	0.294107	NIPA like domain containing 1
ENSG00000186951	PPARA	miR-9-3p	0.701584	0.293633	peroxisome proliferator activated receptor alpha
ENSG00000153404	PLEKHG4B	miR-9-3p/miR-135b-3p	0.462132	0.292133	pleckstrin homology and RhoGEF domain containing G4B
ENSG00000078018	MAP2	miR-135b-3p	0.628027	0.290571	microtubule associated protein 2
ENSG00000013619	MAMLD1	miR-9-3p	0.621261	0.289808	mastermind like domain containing 1
ENSG00000182118	FAM89A	miR-9-3p	0.71095	0.288596	family with sequence similarity 89 member A
ENSG00000165186	PTCHD1	miR-9-3p/miR-135b-3p	0.669594	0.287648	patched domain containing 1
ENSG00000198515	CNGA1	miR-9-3p	0.558588	0.287322	cyclic nucleotide gated channel alpha 1
ENSG00000198947	DMD	miR-9-3p	0.829297	0.287089	dystrophin
ENSG00000053524	MCF2L2	miR-9-3p	0.649977	0.286369	MCF.2 cell line derived transforming sequence-like 2
ENSG00000101670	LIPG	miR-9-3p	0.717676	0.283495	lipase G, endothelial type
ENSG00000181773	GPR3	miR-135b-5p	0.478123	0.283215	G protein-coupled receptor 3
ENSG00000083857	FAT1	miR-9-3p	0.716176	0.282881	FAT atypical cadherin 1
ENSG00000147872	PLIN2	miR-9-3p	0.569602	0.282306	perilipin 2
ENSG00000029153	ARNTL2	miR-135b-3p/miR-135b-5p	0.632525	0.282247	aryl hydrocarbon receptor nuclear translocator like 2
ENSG00000018408	WWTR1	miR-9-3p	0.790213	0.280361	WW domain containing transcription regulator 1
ENSG00000204175	GPRIN2	miR-135b-3p	0.532975	0.279986	G protein regulated inducer of neurite outgrowth 2
ENSG00000184349	EFNA5	miR-135b-3p	0.528432	0.279784	ephrin A5
ENSG00000154277	UCHL1	miR-9-3p	0.477023	0.279161	ubiquitin C-terminal hydrolase L1
ENSG00000172817	CYP7B1	miR-9-3p	0.709072	0.277373	cytochrome P450 family 7 subfamily B member 1
ENSG00000115598	IL1RL2	miR-135b-3p	0.556682	0.277237	interleukin 1 receptor like 2
ENSG00000265763	ZNF488	miR-9-3p/miR-135b-3p	0.529771	0.275067	zinc finger protein 488
ENSG00000128283	CDC42EP1	miR-135b-3p	0.508068	0.274505	CDC42 effector protein 1
ENSG00000075340	ADD2	miR-135b-3p	0.610365	0.273771	adducin 2
ENSG00000070882	OSBPL3	miR-9-3p/miR-135b-3p	0.646373	0.271996	oxysterol binding protein like 3
ENSG00000071054	MAP4K4	miR-9-3p	0.684934	0.267545	mitogen-activated protein kinase kinase kinase kinase 4
ENSG00000146411	SLC2A12	miR-9-3p	0.738741	0.266473	solute carrier family 2 member 12
ENSG00000182253	SYNM	miR-135b-3p	0.693062	0.265909	synemin
ENSG00000120162	MOB3B	miR-9-3p/miR-135b-3p	0.824106	0.26422	MOB kinase activator 3B
ENSG00000026652	AGPAT4	miR-135b-3p	0.726254	0.263619	1-acylglycerol-3-phosphate O-acyltransferase 4
ENSG00000169621	APLF	miR-9-3p/miR-135b-3p/miR-135b-5p	0.628411	0.260931	aprataxin and PNKP like factor
ENSG00000187699	C2orf88	miR-9-3p	0.718403	0.260069	chromosome 2 open reading frame 88
ENSG00000197410	DCHS2	miR-9-3p	0.715403	0.25878	dachsous cadherin-related 2
ENSG00000180537	RNF182	miR-9-3p	0.534399	0.256829	ring finger protein 182
ENSG00000115355	CCDC88A	miR-9-3p	0.650749	0.254987	coiled-coil domain containing 88A
ENSG00000158458	NRG2	miR-135b-3p	0.638294	0.254578	neuregulin 2
ENSG00000159200	RCAN1	miR-9-3p	0.68924	0.254357	regulator of calcineurin 1
ENSG00000115825	PRKD3	miR-135b-5p	0.765965	0.254066	protein kinase D3
ENSG00000144278	GALNT13	miR-9-3p/miR-135b-3p/miR-135b-5p	0.430245	0.253373	polypeptide N-acetylgalactosaminyltransferase 13
ENSG00000113262	GRM6	miR-9-3p	0.464566	0.251464	glutamate metabotropic receptor 6
ENSG00000118322	ATP10B	miR-135b-3p	0.521671	0.249983	ATPase phospholipid transporting 10B (putative)
ENSG00000155760	FZD7	miR-9-3p	0.734168	0.249053	frizzled class receptor 7
ENSG00000172201	ID4	miR-9-3p	0.718779	0.248985	inhibitor of DNA binding 4, HLH protein
ENSG00000168539	CHRM1	miR-135b-3p	0.449894	0.247974	cholinergic receptor muscarinic 1
ENSG00000119946	CNNM1	miR-9-3p/miR-135b-3p	0.527139	0.247117	cyclin and CBS domain divalent metal cation transport mediator 1
ENSG00000118495	PLAGL1	miR-135b-5p	0.823491	0.246398	PLAG1 like zinc finger 1
ENSG00000122733	PHF24	miR-9-3p	0.644694	0.246305	PHD finger protein 24
ENSG00000172137	CALB2	miR-135b-3p	0.51076	0.244414	calbindin 2
ENSG00000125398	SOX9	miR-9-3p	0.46216	0.242904	SRY-box 9
ENSG00000186297	GABRA5	miR-135b-3p/miR-135b-5p	0.380021	0.239709	gamma-aminobutyric acid type A receptor alpha5 subunit
ENSG00000073756	PTGS2	miR-135b-3p	0.681113	0.238087	prostaglandin-endoperoxide synthase 2
ENSG00000112208	BAG2	miR-9-3p	0.580063	0.237461	BCL2 associated athanogene 2
ENSG00000188042	ARL4C	miR-9-3p	0.736468	0.237196	ADP ribosylation factor like GTPase 4C
ENSG00000150510	FAM124A	miR-9-3p	0.627471	0.235986	family with sequence similarity 124 member A
ENSG00000155846	PPARGC1B	miR-9-3p/miR-135b-5p	0.600125	0.235179	PPARG coactivator 1 beta
ENSG00000122574	WIPF3	miR-9-3p/miR-135b-3p	0.435846	0.234329	WAS/WASL interacting protein family member 3
ENSG00000151746	BICD1	miR-135b-3p	0.659133	0.229084	BICD cargo adaptor 1
ENSG00000134762	DSC3	miR-9-3p/miR-135b-3p	0.706822	0.229038	desmocollin 3
ENSG00000206432	TMEM200C	miR-9-3p/miR-135b-3p	0.731614	0.22871	transmembrane protein 200C
ENSG00000254535	PABPC4L	miR-9-3p	0.76954	0.227755	poly(A) binding protein cytoplasmic 4 like
ENSG00000115295	CLIP4	miR-9-3p	0.694817	0.227151	CAP-Gly domain containing linker protein family member 4
ENSG00000154229	PRKCA	miR-135b-3p	0.749164	0.227117	protein kinase C alpha
ENSG00000019186	CYP24A1	miR-135b-3p	0.418842	0.226238	cytochrome P450 family 24 subfamily A member 1
ENSG00000146592	CREB5	miR-9-3p	0.688462	0.224883	cAMP responsive element binding protein 5
ENSG00000182263	FIGN	miR-9-3p	0.558583	0.224677	fidgetin, microtubule severing factor
ENSG00000115419	GLS	miR-9-3p	0.645322	0.224087	glutaminase
ENSG00000162510	MATN1	miR-9-3p	0.368838	0.223465	matrilin 1
ENSG00000212719	C17orf51	miR-9-3p/miR-135b-3p	0.744412	0.222507	chromosome 17 open reading frame 51
ENSG00000119121	TRPM6	miR-9-3p	0.692482	0.221669	transient receptor potential cation channel subfamily M member 6
ENSG00000125845	BMP2	miR-9-3p/miR-135b-3p	0.685758	0.220695	bone morphogenetic protein 2
ENSG00000091513	TF	miR-135b-3p	0.508941	0.220256	transferrin
ENSG00000149289	ZC3H12C	miR-9-3p	0.646359	0.218355	zinc finger CCCH-type containing 12C
ENSG00000182240	BACE2	miR-9-3p	0.561993	0.218119	beta-secretase 2
ENSG00000161958	FGF11	miR-9-3p/miR-135b-3p/miR-135b-5p	0.546817	0.216249	fibroblast growth factor 11
ENSG00000163710	PCOLCE2	miR-9-3p	0.541022	0.215863	procollagen C-endopeptidase enhancer 2
ENSG00000175344	CHRNA7	miR-9-3p	0.625425	0.214673	cholinergic receptor nicotinic alpha 7 subunit
ENSG00000139117	CPNE8	miR-9-3p	0.735992	0.213192	copine 8
ENSG00000135324	MRAP2	miR-9-3p	0.633218	0.21282	melanocortin 2 receptor accessory protein 2
ENSG00000110880	CORO1C	miR-9-3p/miR-135b-3p	0.620577	0.211916	coronin 1C
ENSG00000112280	COL9A1	miR-9-3p	0.408633	0.211845	collagen type IX alpha 1 chain
ENSG00000135960	EDAR	miR-9-3p	0.622287	0.211553	ectodysplasin A receptor
ENSG00000110427	KIAA1549L	miR-9-3p/miR-135b-3p	0.621925	0.211465	KIAA1549 like
ENSG00000204682	CASC10	miR-9-3p	0.425499	0.210587	cancer susceptibility 10
ENSG00000077264	PAK3	miR-9-3p	0.746765	0.210273	p21 (RAC1) activated kinase 3
ENSG00000184254	ALDH1A3	miR-9-3p	0.64231	0.210187	aldehyde dehydrogenase 1 family member A3
ENSG00000121207	LRAT	miR-135b-3p	0.449182	0.206255	lecithin retinol acyltransferase
ENSG00000251493	FOXD1	miR-9-3p	0.344097	0.205729	forkhead box D1
ENSG00000169247	SH3TC2	miR-9-3p/miR-135b-3p	0.590312	0.204323	SH3 domain and tetratricopeptide repeats 2
ENSG00000102678	FGF9	miR-9-3p	0.553121	0.20343	fibroblast growth factor 9
ENSG00000156804	FBXO32	miR-9-3p/miR-135b-3p	0.459403	0.202791	F-box protein 32
ENSG00000127955	GNAI1	miR-9-3p	0.611038	0.199285	G protein subunit alpha i1
ENSG00000164303	ENPP6	miR-9-3p	0.668134	0.19811	ectonucleotide pyrophosphatase/phosphodiesterase 6
ENSG00000181333	HEPHL1	miR-9-3p	0.440968	0.197578	hephaestin like 1
ENSG00000141448	GATA6	miR-9-3p	0.516482	0.196101	GATA binding protein 6
ENSG00000144868	TMEM108	miR-9-3p	0.447123	0.196088	transmembrane protein 108
ENSG00000141837	CACNA1A	miR-135b-3p	0.436427	0.194928	calcium voltage-gated channel subunit alpha1 A
ENSG00000166974	MAPRE2	miR-135b-5p	0.628021	0.194605	microtubule associated protein RP/EB family member 2
ENSG00000121964	GTDC1	miR-135b-3p	0.604851	0.19442	glycosyltransferase like domain containing 1
ENSG00000077274	CAPN6	miR-9-3p/miR-135b-3p	0.59435	0.194308	calpain 6
ENSG00000183960	KCNH8	miR-135b-3p	0.581567	0.193634	potassium voltage-gated channel subfamily H member 8
ENSG00000148082	SHC3	miR-9-3p	0.390331	0.190886	SHC adaptor protein 3
ENSG00000058085	LAMC2	miR-9-3p	0.584126	0.190545	laminin subunit gamma 2
ENSG00000068366	ACSL4	miR-9-3p	0.760882	0.190312	acyl-CoA synthetase long chain family member 4
ENSG00000163577	EIF5A2	miR-9-3p/miR-135b-3p/miR-135b-5p	0.590087	0.189711	eukaryotic translation initiation factor 5A2
ENSG00000273079	GRIN2B	miR-135b-3p/miR-135b-5p	0.524512	0.186991	glutamate ionotropic receptor NMDA type subunit 2B
ENSG00000130962	PRRG1	miR-9-3p/miR-135b-3p	0.618375	0.186986	proline rich and Gla domain 1
ENSG00000180438	TPRXL	miR-9-3p	0.439481	0.186951	tetrapeptide repeat homeobox like
ENSG00000122420	PTGFR	miR-9-3p	0.655959	0.186305	prostaglandin F receptor
ENSG00000248485	PCP4L1	miR-9-3p/miR-135b-5p	0.370225	0.18597	Purkinje cell protein 4 like 1
ENSG00000141655	TNFRSF11A	miR-9-3p	0.473784	0.1856	TNF receptor superfamily member 11a
ENSG00000115963	RND3	miR-9-3p	0.591974	0.184877	Rho family GTPase 3
ENSG00000116396	KCNC4	miR-135b-3p	0.499354	0.184873	potassium voltage-gated channel subfamily C member 4
ENSG00000117707	PROX1	miR-9-3p	0.691725	0.178442	prospero homeobox 1
ENSG00000153292	ADGRF1	miR-9-3p	0.449571	0.176693	adhesion G protein-coupled receptor F1
ENSG00000088836	SLC4A11	miR-9-3p	0.3681	0.17647	solute carrier family 4 member 11
ENSG00000139263	LRIG3	miR-9-3p	0.749508	0.176149	leucine rich repeats and immunoglobulin like domains 3
ENSG00000124440	HIF3A	miR-135b-3p	0.528022	0.176038	hypoxia inducible factor 3 subunit alpha
ENSG00000106829	TLE4	miR-9-3p	0.769075	0.175919	transducin like enhancer of split 4
ENSG00000188039	NWD1	miR-135b-3p	0.486612	0.173517	NACHT and WD repeat domain containing 1
ENSG00000174527	MYO1H	miR-9-3p	0.469958	0.170648	myosin IH
ENSG00000148737	TCF7L2	miR-9-3p/miR-135b-5p	0.657438	0.168271	transcription factor 7 like 2
ENSG00000084453	SLCO1A2	miR-9-3p	0.457177	0.167501	solute carrier organic anion transporter family member 1A2
ENSG00000146373	RNF217	miR-9-3p/miR-135b-3p/miR-135b-5p	0.621377	0.166557	ring finger protein 217
ENSG00000077092	RARB	miR-135b-5p	0.599935	0.1663	retinoic acid receptor beta
ENSG00000174705	SH3PXD2B	miR-135b-3p	0.622083	0.164326	SH3 and PX domains 2B
ENSG00000183873	SCN5A	miR-135b-3p	0.631647	0.16349	sodium voltage-gated channel alpha subunit 5
ENSG00000050767	COL23A1	miR-9-3p	0.446699	0.162867	collagen type XXIII alpha 1 chain
ENSG00000154080	CHST9	miR-9-3p	0.514019	0.162392	carbohydrate sulfotransferase 9
ENSG00000100034	PPM1F	miR-135b-5p	0.615721	0.160698	protein phosphatase, Mg2+/Mn2+ dependent 1F
ENSG00000214128	TMEM213	miR-9-3p	0.376011	0.16068	transmembrane protein 213
ENSG00000102452	NALCN	miR-9-3p	0.616872	0.160481	sodium leak channel, non-selective
ENSG00000100170	SLC5A1	miR-135b-3p	0.46087	0.158868	solute carrier family 5 member 1
ENSG00000111860	CEP85L	miR-135b-5p	0.617182	0.158755	centrosomal protein 85 like
ENSG00000164211	STARD4	miR-9-3p	0.523428	0.155112	StAR related lipid transfer domain containing 4
ENSG00000169067	ACTBL2	miR-9-3p	0.468202	0.154909	actin, beta like 2
ENSG00000074657	ZNF532	miR-9-3p	0.647604	0.15435	zinc finger protein 532
ENSG00000198838	RYR3	miR-9-3p	0.584636	0.151404	ryanodine receptor 3
ENSG00000177189	RPS6KA3	miR-9-3p/miR-135b-3p	0.690159	0.150222	ribosomal protein S6 kinase A3
ENSG00000117114	ADGRL2	miR-9-3p	0.673454	0.149443	adhesion G protein-coupled receptor L2
ENSG00000154122	ANKH	miR-9-3p/miR-135b-3p	0.564436	0.149332	ANKH inorganic pyrophosphate transport regulator
ENSG00000176399	DMRTA1	miR-9-3p	0.509738	0.146912	DMRT like family A1
ENSG00000196141	SPATS2L	miR-9-3p	0.550655	0.146084	spermatogenesis associated serine rich 2 like
ENSG00000112164	GLP1R	miR-9-3p	0.512094	0.145914	glucagon like peptide 1 receptor
ENSG00000182795	C1orf116	miR-135b-3p	0.3583	0.141915	chromosome 1 open reading frame 116
ENSG00000144668	ITGA9	miR-9-3p	0.629082	0.140466	integrin subunit alpha 9
ENSG00000164379	FOXQ1	miR-9-3p	0.472153	0.139706	forkhead box Q1
ENSG00000154678	PDE1C	miR-135b-3p/miR-135b-5p	0.660661	0.138748	phosphodiesterase 1C
ENSG00000115593	SMYD1	miR-135b-3p	0.565247	0.13842	SET and MYND domain containing 1
ENSG00000166091	CMTM5	miR-135b-3p	0.454042	0.137927	CKLF like MARVEL transmembrane domain containing 5
ENSG00000092964	DPYSL2	miR-9-3p/miR-135b-3p	0.66627	0.134827	dihydropyrimidinase like 2
ENSG00000163378	EOGT	miR-9-3p	0.712892	0.130014	EGF domain specific O-linked N-acetylglucosamine transferase
ENSG00000197506	SLC28A3	miR-9-3p	0.545901	0.127146	solute carrier family 28 member 3
ENSG00000151692	RNF144A	miR-135b-5p	0.673701	0.126985	ring finger protein 144A
ENSG00000188269	OR7A5	miR-135b-3p	0.481051	0.126675	olfactory receptor family 7 subfamily A member 5
ENSG00000113389	NPR3	miR-9-3p	0.467385	0.123094	natriuretic peptide receptor 3
ENSG00000165300	SLITRK5	miR-9-3p	0.377396	0.12304	SLIT and NTRK like family member 5
ENSG00000166025	AMOTL1	miR-9-3p	0.745464	0.118357	angiomotin like 1
ENSG00000081377	CDC14B	miR-9-3p	0.639668	0.109911	cell division cycle 14B
ENSG00000154188	ANGPT1	miR-9-3p	0.610472	0.109036	angiopoietin 1
ENSG00000143344	RGL1	miR-135b-5p	0.66387	0.102512	ral guanine nucleotide dissociation stimulator like 1
ENSG00000163017	ACTG2	miR-135b-3p	0.511363	0.0972866	actin, gamma 2, smooth muscle, enteric
ENSG00000115361	ACADL	miR-9-3p	0.444041	0.0959814	acyl-CoA dehydrogenase long chain
ENSG00000169594	BNC1	miR-9-3p	0.585242	0.0906265	basonuclin 1
ENSG00000157087	ATP2B2	miR-135b-3p/miR-135b-5p	0.406093	0.0782253	ATPase plasma membrane Ca2+ transporting 2
ENSG00000156284	CLDN8	miR-9-3p	0.371914	0.0595411	claudin 8
ENSG00000123643	SLC36A1	miR-9-3p	0.496654	0.0291935	solute carrier family 36 member 1
